# Supplementary material for: Identification of zinc finger protein Bcl6 as a novel regulator of early adipose commitment
Source: Open Biol. 2016 Jun 1;6(6):160065. doi: 10.1098/rsob.160065 (PMC4929941; doi:10.1098/rsob.160065)
Supplement: Supplementary material_dataset S1 [file rsob160065supp2.xls]

## Sheet: dataset S1
Supplementary material dataset S1 DEGs of coordinate regulated by Bcl6 overexpression and knockdown
A. Positive regulated by Bcl6 (shBcl6/shNC<0.7 & Bcl6/Control>1.5)
Gene	shNC	shBCL6	Fold change(shBcl6/shNC)	p-value	q-value	Control	Bcl6	Fold change (Bcl6/Control)	p-value	q-value	Description
Fsd1	0.934446	0.0490871	0.0525307	1.78641e-05	0.000215337	0.419543	0.694233	1.65474	0.240668	0.643726	fibronectin type 3 and SPRY domain-containing protein
Dkk3	4.4521	0.306718	0.0688929	6.61072e-39	3.59423e-37	0.145638	0.309848	2.12752	0.129176	0.490023	dickkopf homolog 3 (Xenopus laevis)
Rsph1	0.842689	0.0737784	0.0875512	0.00245818	0.0164591	0.140128	0.596251	4.25505	0.0517996	0.311718	radial spoke head 1 homolog (Chlamydomonas)
Dnajc12	0.717983	0.0628603	0.0875512	0.00245818	0.0164591	0.41787	0.635018	1.51965	0.401971	0.762846	DnaJ (Hsp40) homolog, subfamily C, member 12
Ccdc116	0.228362	0.021811	0.0955106	0.00447944	0.0269059	0.0414259	0.0881342	2.12751	0.403946	0.762846	coiled-coil domain containing 116
Hpse	0.291491	0.0278405	0.0955107	0.00447944	0.0269059	1.18975	2.78433	2.34026	9.31488e-07	4.22055e-05	heparanase
Dmp1	0.473453	0.062177	0.131327	0.00105383	0.00790951	0.0295234	0.157029	5.3188	0.105918	0.443377	dentin matrix protein 1
Cmpk2	0.179271	0.0269063	0.150087	0.0465158	0.166531	5.16146	18.2384	3.53357	0	0	cytidine monophosphate (UMP-CMP) kinase 2, mitochondrial
Col10a1	1.56557	0.246722	0.157592	4.56028e-10	1.04143e-08	0.0781003	0.24924	3.19128	0.0726032	0.372836	collagen, type X, alpha 1
Sp110	1.07734	0.174134	0.161633	5.9707e-05	0.000637004	5.91188	17.5031	2.96067	0	0	Sp110 nuclear body protein
Cldn20	0.74246	0.130006	0.175102	0.0817628	0.248191	0.370385	1.182	3.19127	0.0726032	0.372836	claudin 20
Proser2	0.135179	0.0236701	0.175102	0.0817628	0.248191	0.0674356	0.167382	2.4821	0.189104	0.57327	proline and serine rich 2
Ccdc106	0.244523	0.0428165	0.175102	0.0817628	0.248191	0.284627	0.475788	1.67162	0.29234	0.686158	coiled-coil domain containing 106
Atp6v0e2	0.757034	0.140356	0.185403	0.00215907	0.0147588	0.08886	0.425365	4.78691	0.0296236	0.228061	ATPase, H+ transporting, lysosomal V0 subunit E2
Elfn1	0.788161	0.156659	0.198765	6.67247e-06	8.7932e-05	0.106266	0.180866	1.70201	0.359089	0.739537	leucine rich repeat and fibronectin type III, extracellular 1
Npr1	0.502279	0.10554	0.210122	0.000322588	0.00282315	0.140318	0.298529	2.12752	0.099972	0.434794	natriuretic peptide receptor 1
Lct	0.19868	0.0417471	0.210122	0.00611522	0.0346576	0.0792909	0.182751	2.30482	0.0866067	0.407042	lactase
Zbtb32	0.230058	0.0483404	0.210123	0.141963	0.356102	0.137721	0.341837	2.4821	0.189104	0.57327	zinc finger and BTB domain containing 32
Upk1a	0.312196	0.0655996	0.210123	0.141963	0.356102	0.249189	0.463884	1.86157	0.330657	0.713356	uroplakin 1A
Gm8234	0.204176	0.0429021	0.210123	0.141963	0.356102	0.0814847	0.2167	2.65939	0.250321	0.644453	spermine synthase pseudogene
Rsad2	0.107887	0.0226696	0.210124	0.141963	0.356102	1.78685	9.77869	5.47259	2.22045e-16	2.75326e-14	radical S-adenosyl methionine domain containing 2
Cxcl10	1.03944	0.234012	0.225133	0.0101727	0.051873	4.88908	16.942	3.46527	4.44089e-16	5.41735e-14	chemokine (C-X-C motif) ligand 10
Phldb3	0.286312	0.0752009	0.262654	0.0782374	0.242879	0.14283	0.26589	1.86158	0.330657	0.713356	pleckstrin homology-like domain, family B, member 3
Ifi44	1.26382	0.354075	0.280163	1.89528e-05	0.000227356	33.8492	70.8821	2.09406	0	0	interferon-induced protein 44
Mlph	0.200352	0.057407	0.286531	0.0442083	0.160973	0.0363446	0.115986	3.19129	0.151074	0.519292	melanophilin
Prkch	0.272235	0.0780039	0.286531	0.0442083	0.160973	0.172846	0.394	2.27949	0.0675906	0.361479	protein kinase C, eta
Slc46a3	0.607216	0.177208	0.291837	0.00939622	0.049178	0.437547	0.680264	1.55472	0.221201	0.615976	solute carrier family 46, member 3
Egfl7	0.904102	0.263851	0.291838	0.00939622	0.049178	0.250568	0.479779	1.91477	0.248529	0.644453	EGF-like domain 7
Medag	4.23119	1.25305	0.296146	2.66837e-14	9.14772e-13	1.18997	1.9289	1.62097	0.0141804	0.144592	mesenteric estrogen dependent adipogenesis
Fam131a	0.251737	0.0755652	0.300175	0.127773	0.333877	0.071761	0.190841	2.6594	0.250321	0.644453	family with sequence similarity 131, member A
Aldh1a7	0.277521	0.0833051	0.300176	0.127773	0.333877	0.197778	0.462854	2.34027	0.111544	0.455774	aldehyde dehydrogenase family 1, subfamily A7
Gsta3	0.394272	0.118351	0.300176	0.127773	0.333877	1.74209	2.92919	1.68142	0.0223321	0.19187	glutathione S-transferase, alpha 3
Ly6e	3.3009	1.00683	0.305017	3.64877e-09	7.63879e-08	13.7401	35.4103	2.57715	0	0	lymphocyte antigen 6 complex, locus E
Fendrr	1.26967	0.396574	0.312344	0.000276819	0.00246813	0.273898	0.437042	1.59564	0.310113	0.703881	Foxf1 adjacent non-coding developmental regulatory RNA
Ifit3	4.70076	1.50308	0.319753	1.75114e-10	4.21089e-09	162.235	317.436	1.95664	0	0	interferon-induced protein with tetratricopeptide repeats 3
Myom1	0.465608	0.152867	0.328317	0.00107374	0.00805223	0.145171	0.33974	2.34027	0.0223297	0.19187	myomesin 1
Cpa6	0.804011	0.266749	0.331773	0.013325	0.0643158	0.12666	0.22456	1.77294	0.448816	0.790406	carboxypeptidase A6
Iigp1	1.64753	0.549499	0.333529	4.66111e-06	6.28331e-05	43.9386	72.5803	1.65186	0	0	interferon inducible GTPase 1
Uba7	1.75636	0.596994	0.339904	2.58874e-06	3.64505e-05	15.6424	29.8802	1.91021	0	0	ubiquitin-like modifier activating enzyme 7
Smpd3	1.15811	0.40002	0.345408	1.43312e-06	2.10139e-05	0.474852	0.942906	1.98568	0.00197678	0.0348725	sphingomyelin phosphodiesterase 3, neutral
Casz1	0.1153	0.0403785	0.350204	0.0618628	0.203995	0.0862779	0.132569	1.53653	0.325757	0.713356	castor zinc finger 1
Tprg	1.8082	0.633242	0.350206	0.00698045	0.0385796	0.150341	0.399815	2.65939	0.250321	0.644453	transformation related protein 63 regulated
Unc13c	0.30327	0.106207	0.350206	0.00245112	0.016438	0.0504299	0.0858324	1.70201	0.359089	0.739537	unc-13 homolog C (C. elegans)
Arhgef4	0.872677	0.316154	0.362281	0.00366663	0.0228448	0.150119	0.383257	2.55302	0.0726716	0.372836	Rho guanine nucleotide exchange factor (GEF) 4
Hspa1a	0.496211	0.183998	0.370806	0.0307994	0.122061	0.378592	0.588606	1.55472	0.221201	0.615976	heat shock protein 1A
Mocos	0.934511	0.357022	0.382042	0.00284708	0.0185685	0.254286	0.540999	2.12752	0.0608582	0.339892	molybdenum cofactor sulfurase
Sgpp2	0.224706	0.0858472	0.382042	0.0946869	0.275291	0.101907	0.216808	2.12751	0.168175	0.549299	sphingosine-1-phosphate phosphotase 2
Gng13	3.74817	1.4508	0.387069	0.0267139	0.109774	0.393646	1.67498	4.25504	0.0517996	0.311718	guanine nucleotide binding protein (G protein), gamma 13
Cyp2s1	0.592041	0.229161	0.387069	0.0267139	0.109774	0.37307	0.892926	2.39345	0.00958397	0.111299	cytochrome P450, family 2, subfamily s, polypeptide 1
Ehhadh	0.217065	0.0855192	0.39398	0.171289	0.401585	0.0541426	0.115189	2.12751	0.403946	0.762846	enoyl-Coenzyme A, hydratase/3-hydroxyacyl Coenzyme A dehydrogenase
Fam151a	0.34442	0.135695	0.393981	0.171289	0.401585	0.300681	0.548318	1.82359	0.208234	0.604168	family with sequence simliarity 151, member A
Septin1	0.449666	0.17716	0.393981	0.171289	0.401585	0.392562	0.715871	1.82359	0.208234	0.604168	septin 1
Gm6981	0.724227	0.292648	0.404083	0.0804291	0.247029	0.333498	0.650396	1.95022	0.189289	0.57327	glyceraldehyde-3-phosphate dehydrogenase pseudogene
Pex11a	1.3937	0.585695	0.420245	0.0681277	0.220089	0.741612	1.28196	1.72861	0.22528	0.620126	peroxisomal biogenesis factor 11 alpha
Klhl41	0.160896	0.0676157	0.420245	0.322565	0.579345	0.0963176	0.170764	1.77293	0.448816	0.790406	kelch-like 41
Pabpc1l	0.158276	0.0665149	0.420246	0.322565	0.579345	0.0947496	0.167984	1.77293	0.448816	0.790406	poly(A) binding protein, cytoplasmic 1-like
Adam21	0.140279	0.0589518	0.420247	0.322565	0.579345	0.111968	0.208437	1.86158	0.330657	0.713356	a disintegrin and metallopeptidase domain 21
Gimap1	0.271331	0.114026	0.420247	0.322565	0.579345	0.324856	0.518352	1.59564	0.382453	0.760782	GTPase, IMAP family member 1
Tap2	5.7399	2.44663	0.42625	2.31696e-10	5.46082e-09	37.1753	57.7867	1.55444	0	0	transporter 2, ATP-binding cassette, sub-family B (MDR/TAP)
Ifih1	0.532731	0.233206	0.437756	0.00554458	0.0320787	6.02387	11.4966	1.90851	0	0	interferon induced with helicase C domain 1
Isg15	12.8556	5.67489	0.441433	4.41505e-07	7.08866e-06	275.819	572.248	2.07472	0	0	ISG15 ubiquitin-like modifier
Il6	10.669	4.73621	0.443923	4.01523e-08	7.44665e-07	0.749629	1.35562	1.80839	0.13617	0.502504	interleukin 6
Il15	0.444898	0.200321	0.450263	0.25987	0.511839	0.697534	1.55147	2.22422	0.0259686	0.211153	interleukin 15
Apod	0.921097	0.414736	0.450263	0.0412384	0.152577	28.489	60.1453	2.11118	0	0	apolipoprotein D
Usp18	1.61404	0.726744	0.450264	0.00782525	0.0425142	51.9919	88.7846	1.70766	0	0	ubiquitin specific peptidase 18
Lgals6	0.63451	0.285697	0.450264	0.25987	0.511839	0.90438	1.53927	1.70202	0.187677	0.57327	lectin, galactose binding, soluble 6
Aldh1a1	0.281345	0.12668	0.450266	0.25987	0.511839	0.0802014	0.383917	4.78691	0.0296236	0.228061	aldehyde dehydrogenase family 1, subfamily A1
Nipal3	0.260046	0.119528	0.459642	0.0831922	0.250847	0.291885	0.482993	1.65474	0.0940967	0.422625	NIPA-like domain containing 3
Mir30e	7.98951	3.73062	0.46694	0.211526	0.454564	1.77141	3.7687	2.12751	0.403946	0.762846	microRNA 30e
Parp14	1.61066	0.75734	0.470205	2.05626e-07	3.4941e-06	26.4648	42.5092	1.60625	0	0	poly (ADP-ribose) polymerase family, member 14
Ifit1	3.52936	1.69137	0.479229	5.66035e-06	7.54731e-05	136.652	244.531	1.78944	0	0	interferon-induced protein with tetratricopeptide repeats 1
Myct1	3.20334	1.57467	0.491571	1.62241e-05	0.000197115	0.146608	0.28072	1.91477	0.248529	0.644453	myc target 1
Ropn1l	1.52571	0.754323	0.494408	0.0985476	0.282715	3.13403	5.52466	1.7628	0.00732403	0.0931927	ropporin 1-like
Ulbp1	4.89395	2.50007	0.510849	3.82723e-05	0.000425772	0.223982	0.476526	2.12752	0.168175	0.549299	UL16 binding protein 1
Clstn3	0.20382	0.107068	0.525307	0.248458	0.505684	0.0610067	0.129793	2.12752	0.295339	0.686158	calsyntenin 3
Macrod2	0.25922	0.13617	0.525307	0.137489	0.351448	0.0484932	0.085975	1.77293	0.448816	0.790406	MACRO domain containing 2
Mir148b	3.36786	1.76916	0.525307	0.49449	0.720894	4.20024	8.04247	1.91476	0.248529	0.644453	microRNA 148b
Phf11b	0.421344	0.221335	0.525307	0.38562	0.640607	4.13379	12.7449	3.0831	1.33227e-15	1.58042e-13	PHD finger protein 11B
Gm10548	0.124261	0.0652752	0.525307	0.49449	0.720894	0.154973	0.362678	2.34027	0.111544	0.455774	ribosomal protein L29 pseudogene
Clca1	0.216203	0.113573	0.525307	0.30743	0.566641	0.0539276	0.114732	2.12752	0.403946	0.762846	chloride channel calcium activated 1
Cacna1h	0.0595556	0.031285	0.525307	0.38562	0.640607	0.0792267	0.158021	1.99454	0.112699	0.457411	calcium channel, voltage-dependent, T type, alpha 1H subunit
Gbp10	0.185194	0.0972838	0.525308	0.30743	0.566641	2.63301	6.16686	2.34213	4.88498e-15	5.47172e-13	guanylate-binding protein 10
Nuggc	0.190968	0.100317	0.525308	0.38562	0.640607	0.127022	0.202681	1.59564	0.481249	0.808005	nuclear GTPase, germinal center associated
H2-Q1	0.161404	0.0847868	0.525308	0.49449	0.720894	0.322074	0.985	3.0583	0.00410322	0.0611346	histocompatibility 2, Q region locus 1
Rtp3	0.133068	0.0699017	0.525308	0.49449	0.720894	0.0663826	0.247153	3.72316	0.0892462	0.410546	receptor transporter protein 3
Opn1sw	0.406658	0.213621	0.525309	0.202688	0.446917	0.236677	0.395635	1.67162	0.29234	0.686158	opsin 1 (cone pigments), short-wave-sensitive (color blindness, tritan)
Neil1	3.56	1.90676	0.535607	0.00837282	0.0447941	2.85545	4.5933	1.60861	0.0173079	0.163123	nei endonuclease VIII-like 1 (E. coli)
Cdsn	12.1377	6.53625	0.538508	1.69318e-13	5.34944e-12	29.758	48.1951	1.61957	0	0	corneodesmosin
Spin2	1.4383	0.788401	0.548148	0.0898657	0.266007	0.311963	0.530965	1.70201	0.359089	0.739537	spindlin family, member 2
H2afy3	0.470108	0.269401	0.573062	0.28232	0.541559	0.170559	0.635018	3.72316	0.0133242	0.138295	H2A histone family, member Y3
Tmem106a	1.59721	0.93225	0.583674	0.0292436	0.117365	6.693	11.8286	1.76731	3.21194e-10	2.36046e-08	transmembrane protein 106A
Neurl3	0.284566	0.166094	0.583675	0.349097	0.605516	0.0946396	0.167789	1.77293	0.448816	0.790406	neuralized homolog 3 homolog (Drosophila)
Psmb9	0.911954	0.532285	0.583675	0.349097	0.605516	15.1646	40.8665	2.69486	2.22045e-16	2.75326e-14	proteasome (prosome, macropain) subunit, beta type 9 (large multifunctional peptidase 2)
Neurl1a	1.49939	0.875157	0.583675	0.00329854	0.0209016	0.387846	0.609039	1.57031	0.109307	0.451861	neuralized homolog 1A (Drosophila)
Lurap1	1.43081	0.841808	0.588344	0.111585	0.305657	0.913633	1.39708	1.52915	0.1923	0.579013	leucine rich adaptor protein 1
Acot11	0.230545	0.136245	0.590969	0.211046	0.454564	0.244396	0.367029	1.50178	0.199908	0.591467	acyl-CoA thioesterase 11
Zfhx2as	0.525424	0.31051	0.59097	0.211046	0.454564	0.0327642	0.243973	7.44633	0.0311298	0.233443	zinc finger homeobox 2, antisense
Oasl2	1.01567	0.601943	0.592656	0.0480856	0.170019	69.9219	112.081	1.60295	0	0	2'-5' oligoadenylate synthetase-like 2
Gbp3	1.20695	0.715307	0.592657	0.0480856	0.170019	33.6869	65.6259	1.94811	0	0	guanylate binding protein 3
Tmem202	0.45517	0.273262	0.600352	0.437031	0.681498	0.0648763	0.414076	6.38255	0.0577841	0.329481	transmembrane protein 202
Zfp708	0.744151	0.456059	0.612858	0.146259	0.361518	0.309357	0.592346	1.91477	0.097349	0.429839	zinc finger protein 708
Mpp4	0.529126	0.333544	0.630368	0.20979	0.453638	0.395941	0.701976	1.77293	0.0775914	0.386367	membrane protein, palmitoylated 4 (MAGUK p55 subfamily member 4)
Lrrc46	0.314602	0.198315	0.630368	0.55744	0.76708	0.627771	1.06847	1.70201	0.187677	0.57327	leucine rich repeat containing 46
Tgtp2	0.290023	0.182822	0.630371	0.385946	0.640607	3.50129	6.21781	1.77586	3.81957e-07	1.85028e-05	T cell specific GTPase 2
Ccdc18	0.543652	0.350071	0.643925	0.131139	0.340211	0.454928	0.707288	1.55473	0.0817496	0.397904	coiled-coil domain containing 18
Ppm1e	0.439715	0.285335	0.648909	0.11915	0.31939	0.19355	0.301973	1.56018	0.184247	0.57327	protein phosphatase 1E (PP2C domain containing)
Nmi	1.73132	1.129	0.652104	0.155226	0.377166	7.98168	15.3337	1.92111	5.72535e-10	4.05907e-08	N-myc (and STAT) interactor
Naaladl1	1.05829	0.690115	0.652104	0.155226	0.377166	0.109229	0.309848	2.83668	0.118327	0.467952	N-acetylated alpha-linked acidic dipeptidase-like 1
Exoc6	1.10568	0.7221	0.653082	0.108298	0.302138	0.596302	1.04663	1.7552	0.0452332	0.291846	exocyst complex component 6
Plagl1	0.57438	0.375119	0.653085	0.108298	0.302138	0.232327	0.510755	2.19843	0.0103362	0.118037	pleiomorphic adenoma gene-like 1
Tmem117	1.79141	1.17244	0.654479	0.0391315	0.147075	0.175803	0.46753	2.6594	0.0371529	0.260712	transmembrane protein 117
Ccdc138	1.0598	0.695898	0.656631	0.140589	0.356102	0.726952	1.1248	1.54728	0.114085	0.461475	coiled-coil domain containing 138
Cercam	0.24065	0.158019	0.656634	0.480058	0.71783	0.360153	0.830085	2.30481	0.0141086	0.144104	cerebral endothelial cell adhesion molecule
Stat1	7.94443	5.23861	0.659407	2.32985e-09	4.97316e-08	75.247	135.976	1.80706	0	0	signal transducer and activator of transcription 1
Tlr3	0.660612	0.436259	0.660386	0.127431	0.333877	4.48194	9.09469	2.02919	2.22045e-16	2.75326e-14	toll-like receptor 3
Fam229b	3.02069	1.99818	0.661498	0.18392	0.420675	3.23706	5.22455	1.61398	0.0439975	0.287693	family with sequence similarity 229, member B
Magohb	7.56999	5.04072	0.665882	0.0318401	0.125123	2.87217	5.09217	1.77293	0.0173446	0.163388	mago-nashi homolog B (Drosophila)
Rad9b	0.563952	0.377043	0.668573	0.418832	0.666497	0.61382	0.979435	1.59564	0.210844	0.607112	RAD9 homolog B
Gm9920	0.96083	0.642385	0.668573	0.418832	0.666497	1.13294	1.85412	1.63656	0.166679	0.548636	predicted gene 9920
Mirg	3.70944	2.51006	0.676668	0.0595027	0.199568	0.376373	0.734011	1.95022	0.189289	0.57327	miRNA containing gene
Cfb	1.01085	0.687184	0.679808	0.159398	0.382975	1.51282	3.28166	2.16923	3.05117e-06	0.000125938	complement factor B
Gm9776	1.91503	1.30186	0.679812	0.0834238	0.251365	1.5735	2.47088	1.57031	0.0230092	0.195513	predicted gene 9776
Arrdc3	10.5832	7.19581	0.679928	1.86072e-08	3.58189e-07	8.48716	14.2418	1.67804	2.22045e-16	2.75326e-14	arrestin domain containing 3
Phf11d	1.73314	1.18197	0.681982	0.0690264	0.222406	18.7178	37.7894	2.0189	0	0	PHD finger protein 11D
Gbp2	3.95878	2.72616	0.688636	0.0099475	0.0511979	27.1505	46.0763	1.69707	0	0	guanylate binding protein 2
B. Negative regulated by Bcl6 (shBcl6/shNC>1.5 & Bcl6/Control<0.7)
Gene	shNC	shBCL6	Fold change(shBcl6/shNC)	p-value	q-value	Control	Bcl6	Fold change (Bcl6/Control)	p-value	q-value	Description
Fam169a	0	0.130856	Inf	0.0064004	0.0359072	0.142021	0.0566536	0.39891	0.178291	0.5636	family with sequence similarity 169, member A
Tnni3	0	0.833051	Inf	0.00312144	0.0199813	0.988892	0.525971	0.531879	0.259061	0.656718	troponin I, cardiac 3
Gpsm3	0.060812	0.70279	11.5568	0.00258798	0.0171622	0.66741	0.451794	0.676936	0.435035	0.787357	G-protein signalling modulator 3 (AGS3-like, C. elegans)
Grtp1	0.0623439	0.589495	9.45554	0.00932117	0.0489857	0.373212	0.198504	0.53188	0.396868	0.762846	GH regulated TBC protein 1
Acvrl1	0.0431207	0.317122	7.35429	0.00168749	0.011926	0.150579	0.0686484	0.455896	0.268953	0.664902	activin A receptor, type II-like 1
Rnf128	0.123969	0.885654	7.14416	6.48015e-07	1.01011e-05	0.890543	0.394718	0.443233	0.00636411	0.083924	ring finger protein 128
Omg	0.0366894	0.231278	6.30367	0.0601877	0.200358	0.292847	0.194699	0.664849	0.495115	0.816783	oligodendrocyte myelin glycoprotein
Lama3	0.015794	0.0912635	5.77837	0.0100002	0.0513256	0.031516	0.0167627	0.531879	0.505443	0.816783	laminin, alpha 3
Fetub	0.366236	1.73148	4.72777	7.34087e-06	9.61373e-05	0.411077	0.242937	0.590977	0.361992	0.741342	fetuin beta
Kcnh2	0.154789	0.711478	4.59644	1.24534e-05	0.000154952	0.135132	0.0616062	0.455896	0.268953	0.664902	potassium voltage-gated channel, subfamily H (eag-related), member 2
Add2	0.0251139	0.10554	4.20245	0.016373	0.075794	0.0584658	0.0177696	0.303932	0.13287	0.495237	adducin 2 (beta)
Nos2	0.69594	2.90315	4.17155	0	0	0.0816889	0.0434486	0.531879	0.505443	0.816783	nitric oxide synthase 2, inducible
Aif1l	3.56773	14.6446	4.10474	0	0	0.303532	0.146766	0.483527	0.181886	0.570284	allograft inflammatory factor 1-like
Lamb3	0.274589	1.03031	3.75219	1.73633e-06	2.5097e-05	1.42853	0.915927	0.641167	0.0189515	0.1721	laminin, beta 3
Tuba4a	5.96716	21.6914	3.63513	0	0	0.674739	0.337769	0.500592	0.105295	0.443377	tubulin, alpha 4A
Disp2	0.0369606	0.129438	3.50205	0.0463364	0.166531	0.0614608	0.0261518	0.425504	0.331571	0.713356	dispatched homolog 2 (Drosophila)
Podxl	0.0612912	0.209279	3.4145	0.0236798	0.100218	0.428062	0.260203	0.607863	0.11209	0.457084	podocalyxin-like
Htr1b	1.05518	3.54746	3.36195	1.01561e-05	0.000129127	0.982589	0.671938	0.683844	0.385399	0.762704	5-hydroxytryptamine (serotonin) receptor 1B
Bdkrb2	0.777815	2.60477	3.34883	5.5767e-06	7.44252e-05	0.242514	0.10319	0.425501	0.331571	0.713356	bradykinin receptor, beta 2
Mir143	7.77815	25.8775	3.32695	0.00647157	0.0362236	7.76044	2.75175	0.354587	0.212069	0.607112	microRNA 143
Tas1r1	0.0586503	0.184857	3.15185	0.156632	0.37832	0.292584	0.0622477	0.212752	0.0298004	0.228361	taste receptor, type 1, member 1
Mir148a	5.77469	18.2009	3.15184	0.00547377	0.0317816	6.58462	3.50222	0.531879	0.318492	0.71001	microRNA 148a
Mir3572	2.84897	7.98179	2.80164	0.123631	0.327835	11.37	7.05535	0.620523	0.327298	0.713356	microRNA 3572
Fbln1	0.267453	0.740793	2.76981	0.00261609	0.0172843	2.37734	1.16124	0.488462	4.14718e-05	0.0013422	fibulin 1
Omp	0.195478	0.533966	2.73159	0.0497184	0.174263	0.195033	0.0414935	0.212751	0.146595	0.516377	olfactory marker protein
Hectd2	0.205719	0.55834	2.71409	0.00215519	0.014746	0.171043	0.090974	0.531878	0.259061	0.656718	HECT domain containing 2
Milr1	0.132046	0.346824	2.62654	0.0975284	0.280887	0.395237	0.245255	0.620526	0.327298	0.713356	mast cell immunoglobulin like receptor 1
Dnali1	0.156607	0.411334	2.62654	0.0975284	0.280887	0.351564	0.166213	0.472782	0.220369	0.615976	dynein, axonemal, light intermediate polypeptide 1
Snora47	1.29636	3.40493	2.62653	0.257944	0.511839	2.58681	1.37587	0.531879	0.505443	0.816783	small nucleolar RNA, H/ACA box 47
Dear1	0.466689	1.14406	2.45144	0.196377	0.438657	1.08646	0.495314	0.455897	0.268953	0.664902	dual endothelin 1/angiotensin II receptor 1
Galr2	0.126295	0.309603	2.45143	0.196377	0.438657	0.924053	0.580845	0.628584	0.187362	0.57327	galanin receptor 2
Mpp7	0.184393	0.435883	2.36388	0.0107539	0.0540988	0.168642	0.0489257	0.290116	0.0468288	0.29674	membrane protein, palmitoylated 7 (MAGUK p55 subfamily member 7)
Ncf2	0.125841	0.297472	2.36387	0.151304	0.370038	0.188331	0.0333898	0.177293	0.0849363	0.403598	neutrophil cytosolic factor 2
Tmem86b	0.467835	1.05324	2.25131	0.0722907	0.229777	1.53367	0.638396	0.416254	0.0218302	0.189777	transmembrane protein 86B
Cdh10	0.191884	0.428391	2.23255	0.0570607	0.19334	0.26324	0.127283	0.483525	0.181886	0.570284	cadherin 10
Zmynd10	0.139767	0.293683	2.10123	0.30486	0.566429	0.371864	0.247233	0.664848	0.495115	0.816783	zinc finger, MYND domain containing 10
Prokr1	0.0402715	0.0846196	2.10123	0.413746	0.663863	0.341528	0.170966	0.500591	0.105295	0.443377	prokineticin receptor 1
Nrip2	0.215376	0.452554	2.10123	0.176206	0.407889	0.515726	0.137152	0.26594	0.0291777	0.227112	nuclear receptor interacting protein 2
Itpka	0.0903435	0.189832	2.10122	0.413746	0.663863	0.225345	0.0479425	0.212752	0.146595	0.516377	inositol 1,4,5-trisphosphate 3-kinase A
Mir5046	27.6849	55.2638	1.99617	0.0108576	0.0545553	48.3384	26.4447	0.547074	0.0354585	0.254018	microRNA 5046
Angptl4	18.4971	36.7926	1.9891	0	0	0.8992	0.50104	0.557206	0.115897	0.464393	angiopoietin-like 4
Snora7a	4.43174	8.64694	1.95114	0.153793	0.374506	4.42165	1.34388	0.303932	0.13287	0.495237	small nucleolar RNA, H/ACA box 7A
Tnfrsf23	5.52265	10.7157	1.94032	2.22045e-16	8.84157e-15	1.51403	0.924094	0.610354	0.018761	0.17132	tumor necrosis factor receptor superfamily, member 23
Dnajc22	0.279311	0.528207	1.89111	0.258855	0.511839	0.22294	0.118577	0.531879	0.505443	0.816783	DnaJ (Hsp40) homolog, subfamily C, member 22
Tctex1d4	0.415838	0.786394	1.89111	0.258855	0.511839	0.414891	0.176538	0.425505	0.331571	0.713356	Tctex1 domain containing 4
Foxl1	0.910516	1.6813	1.84654	0.00429183	0.0260396	0.440458	0.292838	0.664849	0.320138	0.711463	forkhead box L1
Lman1l	0.376145	0.691572	1.83858	0.170003	0.400856	0.328378	0.0499021	0.151965	0.0486126	0.302947	lectin, mannose-binding 1 like
Hsd17b1	0.24805	0.456059	1.83858	0.341869	0.599723	0.309357	0.0658162	0.212752	0.146595	0.516377	hydroxysteroid (17-beta) dehydrogenase 1
Snord2	4.80415	8.83279	1.83857	0.341869	0.599723	10.7847	5.09882	0.472783	0.220369	0.615976	small nucleolar RNA, C/D box 2
Glt28d2	0.119358	0.219448	1.83857	0.341869	0.599723	0.565659	0.285027	0.503885	0.0883584	0.410546	glycosyltransferase 28 domain containing 2
Klf5	7.0071	12.7836	1.82438	2.93206e-09	6.19567e-08	1.55884	1.05523	0.676933	0.16376	0.543276	Kruppel-like factor 5
Atp8b5	0.200799	0.36439	1.8147	0.114479	0.311211	0.327833	0.193742	0.590978	0.185586	0.57327	ATPase, class I, type 8B, member 5
Snhg4	6.74084	12.2258	1.81369	2.61796e-06	3.67916e-05	5.66357	3.69011	0.651552	0.0173785	0.163482	small nucleolar RNA host gene 4 (non-protein coding)
Il33	1.94528	3.52711	1.81316	0.000150658	0.00145532	0.250433	0.1332	0.531879	0.318492	0.71001	interleukin 33
Lmcd1	7.13672	12.7614	1.78813	8.12182e-09	1.63627e-07	1.79191	1.00324	0.559872	0.0338318	0.246407	LIM and cysteine-rich domains 1
Rcsd1	0.0917647	0.160682	1.75102	0.460568	0.700423	0.152593	0.0649288	0.425503	0.331571	0.713356	RCSD domain containing 1
Slc16a8	0.136802	0.239543	1.75102	0.460568	0.700423	0.227484	0.0967951	0.425503	0.331571	0.713356	solute carrier family 16 (monocarboxylic acid transporters), member 8
Slc39a5	0.114278	0.200103	1.75102	0.460568	0.700423	0.304047	0.0404291	0.13297	0.0275483	0.218449	solute carrier family 39 (metal ion transporter), member 5
Pdgfa	32.251	56.3881	1.74841	0	0	12.4068	8.59988	0.693159	0.00390939	0.0592423	platelet derived growth factor, alpha
Bcam	1.08577	1.88933	1.74008	0.0123621	0.0607447	0.169266	0.0360116	0.212752	0.146595	0.516377	basal cell adhesion molecule
Rftn1	3.90573	6.76758	1.73273	3.46872e-07	5.6809e-06	0.436213	0.12374	0.283669	0.0172502	0.162732	raftlin lipid raft linker 1
Mir5136	11.8207	20.3221	1.7192	0.156902	0.378722	5.36083	2.28105	0.425503	0.331571	0.713356	microRNA 5136
Nat14	1.06395	1.80977	1.70099	0.0540101	0.185607	3.13403	1.77447	0.566194	0.00738483	0.09365	N-acetyltransferase 14
Fam195a	4.70406	7.99158	1.69887	0.00387542	0.0239277	2.59633	1.69961	0.65462	0.184904	0.57327	family with sequence similarity 195, member A
Car14	0.603106	1.00325	1.66347	0.167926	0.397311	1.40404	0.960148	0.683847	0.211608	0.607112	carbonic anhydrase 14
Gm2518	1.8127	2.97787	1.64278	0.00369344	0.0229826	2.30183	1.60907	0.699039	0.05863	0.33169	interferon induced transmembrane protein 2 pseudogene
Gpr44	0.401557	0.649049	1.61633	0.178352	0.411359	0.24655	0.163918	0.664847	0.495115	0.816783	G protein-coupled receptor 44
Sema6d	0.349606	0.56407	1.61344	0.0475818	0.168714	0.448471	0.159022	0.354587	0.00102136	0.0209066	sema domain, transmembrane domain (TM), and cytoplasmic domain, (semaphorin) 6D
Lipt2	2.12649	3.421	1.60875	0.0352839	0.135241	1.65754	0.987404	0.595704	0.120875	0.473368	lipoyl(octanoyl) transferase 2 (putative)
Stac3	0.866894	1.39013	1.60358	0.10877	0.30289	0.955965	0.629519	0.658517	0.24146	0.643995	SH3 and cysteine rich domain 3
Maats1	0.118149	0.186194	1.57593	0.494704	0.720894	0.14735	0.094047	0.638256	0.570573	0.853004	MYCBP-associated, testis expressed 1
Fgf14	0.0949106	0.149572	1.57593	0.494704	0.720894	0.52082	0.277013	0.531879	0.0856891	0.404813	fibroblast growth factor 14
Hspb9	0.449976	0.709126	1.57592	0.494704	0.720894	0.561189	0.119394	0.212752	0.146595	0.516377	heat shock protein, alpha-crystallin-related, B9
Ppp1r3d	0.927505	1.44851	1.56173	0.0350237	0.13456	2.30098	1.5165	0.659067	0.0127161	0.134721	protein phosphatase 1, regulatory subunit 3D
Grin3b	0.823191	1.28418	1.56	0.0472266	0.16785	0.846206	0.529505	0.62574	0.0957049	0.42677	glutamate receptor, ionotropic, NMDA3B
Zfp764	0.8141	1.26585	1.55491	0.0872527	0.260448	0.877227	0.276491	0.315188	0.00222523	0.0383572	zinc finger protein 764
Dnase1	1.50199	2.30126	1.53214	0.106724	0.299207	2.12297	1.46127	0.688314	0.174052	0.559118	deoxyribonuclease I
Zcrb1	29.8602	45.7069	1.5307	9.1153e-09	1.82304e-07	24.2678	15.531	0.639984	1.40022e-05	0.000507702	zinc finger CCHC-type and RNA binding motif 1
Snora31	6.56281	9.95943	1.51756	0.341076	0.599723	3.63771	0.773928	0.212751	0.146595	0.516377	small nucleolar RNA, H/ACA box 31
Syt17	5.70734	8.64941	1.51549	0.000624729	0.0050622	2.21727	1.44735	0.652762	0.0803892	0.395492	synaptotagmin XVII
Gpr68	0.535927	0.807858	1.5074	0.130477	0.339004	0.395218	0.272034	0.688314	0.343444	0.726861	G protein-coupled receptor 68
Btbd11	0.89145	1.34002	1.50319	0.0112333	0.0560842	0.56102	0.378452	0.674578	0.116589	0.466156	BTB (POZ) domain containing 11
